# Supplementary material for: A large-scale polygenic risk score analysis identified candidate proteins associated with anxiety, depression and neuroticism
Source: Mol Brain. 2022 Jul 23;15:66. doi: 10.1186/s13041-022-00954-3 (PMC9308259; doi:10.1186/s13041-022-00954-3)
Supplement: Supplementary file 2 — Additional file 2. Correlation matrix among the covariates and neuroticism, anxiety, and depression score [file 13041_2022_954_MOESM2_ESM.xlsx]

## Sheet: Sheet1
Additional file 2. Correlation matrix among the covariates and neuroticism, anxiety, and depression score
Correlation coefficient	PC1	PC2	PC3	sex	age	TDI	BMI	alcohol use frequency/week	smoking frequency/day	education score	anxiety score	depression score	neuroticism score
PC1	1	0.001667	0.008406	-0.008957	-0.104853	0.208088	0.046066	-0.102821	-0.073102	0.013199	-0.001597	-0.008701	-0.015601
PC2	0.001667	1	-0.021672	-0.001917	0.042454	-0.022915	0.056053	0.071057	0.041969	-0.009102	0.001448	-0.0039	0.00363
PC3	0.008406	-0.021672	1	0.03048	-0.021737	0.0458	0.02087	-0.055511	-0.022806	-8.5e-05	0.00465	0.017426	0.017064
sex	-0.008957	-0.001917	0.03048	1	0.024372	0.013158	0.077208	0.261139	0.156012	0.043987	-0.036287	-0.12994	-0.147134
age	-0.104853	0.042454	-0.021737	0.024372	1	-0.090869	0.044589	-0.000558	0.110101	-0.203603	-0.067943	-0.10515	-0.10048
TDI	0.208088	-0.022915	0.0458	0.013158	-0.090869	1	0.091273	0.014842	0.129608	-0.12239	0.035597	0.088558	0.073768
BMI	0.046066	0.056053	0.02087	0.077208	0.044589	0.091273	1	0.043624	0.12333	-0.114396	0.048433	0.033453	0.009403
alcohol use frequency/week	-0.102821	0.071057	-0.055511	0.261139	-0.000558	0.014842	0.043624	1	0.263582	0.019932	0.003455	-9.7e-05	-0.002959
smoking frequency/day	-0.073102	0.041969	-0.022806	0.156012	0.110101	0.129608	0.12333	0.263582	1	-0.128627	0.025334	0.064651	0.057322
education score	0.013199	-0.009102	-8.5e-05	0.043987	-0.203603	-0.12239	-0.114396	0.019932	-0.128627	1	-0.003591	-0.095661	-0.08597
anxiety score	-0.001597	0.001448	0.00465	-0.036287	-0.067943	0.035597	0.048433	0.003455	0.025334	-0.003591	1	0.266799	0.003467
depression score	-0.008701	-0.0039	0.017426	-0.12994	-0.10515	0.088558	0.033453	-9.7e-05	0.064651	-0.095661	0.266799	1	0.413927
neuroticism score	-0.015601	0.00363	0.017064	-0.147134	-0.10048	0.073768	0.009403	-0.002959	0.057322	-0.08597	0.003467	0.413927	1
P values	PC1	PC2	PC3	sex	age	TDI	BMI	alcohol use frequency/week	smoking frequency/day	education score	anxiety score	depression score	neuroticism score
PC1	<0.001	1	<0.001	<0.001	<0.001	<0.001	<0.001	<0.001	<0.001	<0.001	1	<0.001	<0.001
PC2	0.244042	<0.001	<0.001	1	<0.001	<0.001	<0.001	<0.001	<0.001	<0.001	1	0.367154	1
PC3	<0.001	<0.001	<0.001	<0.001	<0.001	<0.001	<0.001	<0.001	<0.001	1	0.262831	<0.001	<0.001
sex	<0.001	0.180345	<0.001	<0.001	<0.001	<0.001	<0.001	<0.001	<0.001	<0.001	<0.001	<0.001	<0.001
age	<0.001	<0.001	<0.001	<0.001	<0.001	<0.001	<0.001	1	<0.001	<0.001	<0.001	<0.001	<0.001
TDI	<0.001	<0.001	<0.001	<0.001	<0.001	<0.001	<0.001	<0.001	<0.001	<0.001	<0.001	<0.001	<0.001
BMI	<0.001	<0.001	<0.001	<0.001	<0.001	<0.001	<0.001	<0.001	<0.001	<0.001	<0.001	<0.001	0.015523
alcohol use frequency/week	<0.001	<0.001	<0.001	<0.001	0.724067	<0.001	<0.001	<0.001	<0.001	<0.001	1	1	1
smoking frequency/day	<0.001	<0.001	<0.001	<0.001	<0.001	<0.001	<0.001	<0.001	<0.001	<0.001	<0.001	<0.001	<0.001
education score	<0.001	<0.001	0.952586	<0.001	<0.001	<0.001	<0.001	<0.001	<0.001	<0.001	0.793084	<0.001	<0.001
anxiety score	0.419699	0.464255	0.018774	<0.001	<0.001	<0.001	<0.001	0.111068	<0.001	0.06609	<0.001	<0.001	1
depression score	<0.001	0.028243	<0.001	<0.001	<0.001	<0.001	<0.001	0.960412	<0.001	<0.001	<0.001	<0.001	<0.001
neuroticism score	<0.001	0.207151	<0.001	<0.001	<0.001	<0.001	0.001035	0.35062	<0.001	<0.001	0.222107	<0.001	<0.001
