# Supplementary material for: A large-scale polygenic risk score analysis identified candidate proteins associated with anxiety, depression and neuroticism
Source: Mol Brain. 2022 Jul 23;15:66. doi: 10.1186/s13041-022-00954-3 (PMC9308259; doi:10.1186/s13041-022-00954-3)
Supplement: Supplementary file 3 — Additional file 3. Detailed results of effectiveness evaluation of protein PRS method in independent omics studies [file 13041_2022_954_MOESM3_ESM.xlsx]

## Sheet: Sheet1
Additional file 3. Detailed results of effectiveness evaluation of protein PRS method in independent omics studies
CHR	Protein	UniProt	EntrezGeneSymbol	Tissue	Tissue_State	POS	SNP ID	SE	SE_Desc	PVAL	FDR	PMID	Journal	year	Platform	Population	Sample_Size
7	NADPH-P450 Oxidoreductase	P16435	POR	Brain-Spinal Cord	Alzheimer's disease	75615006	rs1057868	0.00440144	Estimated SE	1.56e-12	NA	medrxiv_2020.06.25.20140277	medrxiv	2020	null	EUR	835
7	NADPH-P450 Oxidoreductase	P16435	POR	Brain-Spinal Cord	Alzheimer's disease	75600863	rs111240556	0.00414398	Estimated SE	9.05e-10	NA	medrxiv_2020.06.25.20140277	medrxiv	2020	null	EUR	835
7	NADPH-P450 Oxidoreductase	P16435	POR	Brain-Spinal Cord	Alzheimer's disease	75594815	rs11760654	0.00420684	Estimated SE	3.25e-10	NA	medrxiv_2020.06.25.20140277	medrxiv	2020	null	EUR	835
7	NADPH-P450 Oxidoreductase	P16435	POR	Brain-Spinal Cord	Alzheimer's disease	75616105	rs17685	0.00439994	Estimated SE	1.59e-12	NA	medrxiv_2020.06.25.20140277	medrxiv	2020	null	EUR	835
7	NADPH-P450 Oxidoreductase	P16435	POR	Brain-Spinal Cord	Alzheimer's disease	75611756	rs3815455	0.0043941	Estimated SE	1.87e-11	NA	medrxiv_2020.06.25.20140277	medrxiv	2020	null	EUR	835
7	NADPH-P450 Oxidoreductase	P16435	POR	Brain-Spinal Cord	Alzheimer's disease	75600008	rs41296542	0.00414398	Estimated SE	9.05e-10	NA	medrxiv_2020.06.25.20140277	medrxiv	2020	null	EUR	835
7	NADPH-P450 Oxidoreductase	P16435	POR	Brain-Spinal Cord	Alzheimer's disease	75612803	rs41301394	0.00440629	Estimated SE	2.97e-12	NA	medrxiv_2020.06.25.20140277	medrxiv	2020	null	EUR	835
7	NADPH-P450 Oxidoreductase	P16435	POR	Brain-Spinal Cord	Alzheimer's disease	75607155	rs76021834	0.0043687	Estimated SE	1.19e-11	NA	medrxiv_2020.06.25.20140277	medrxiv	2020	null	EUR	835
4	BST1	Q10588	BST1	Brain	psychiatric disorder	15733454	rs1058212	NA	Estimated SE	1.99e-20	1.72e-13	28031287	Human molecular genetics	2017	null	EAS	133
4	BST1	Q10588	BST1	Brain	psychiatric disorder	15658481	rs10939630	NA	Estimated SE	1.85e-24	2.61e-17	28031287	Human molecular genetics	2017	null	EAS	133
4	BST1	Q10588	BST1	Brain	psychiatric disorder	15742716	rs1110258	NA	Estimated SE	6.7e-09	0.00893	28031287	Human molecular genetics	2017	null	EAS	133
4	BST1	Q10588	BST1	Brain	psychiatric disorder	15725766	rs11931532	NA	Estimated SE	8.16e-20	6.39e-13	28031287	Human molecular genetics	2017	null	EAS	133
4	BST1	Q10588	BST1	Brain	psychiatric disorder	15744528	rs11933202	NA	Estimated SE	2.47e-15	1.06e-08	28031287	Human molecular genetics	2017	null	EAS	133
4	BST1	Q10588	BST1	Brain	psychiatric disorder	15549778	rs16892141	NA	Estimated SE	8.95e-11	0.000151	28031287	Human molecular genetics	2017	null	EAS	133
4	BST1	Q10588	BST1	Brain	psychiatric disorder	15713003	rs16892260	NA	Estimated SE	3.64e-16	1.77e-09	28031287	Human molecular genetics	2017	null	EAS	133
4	BST1	Q10588	BST1	Brain	psychiatric disorder	15709252	rs2302464	NA	Estimated SE	4.9e-28	1.05e-20	28031287	Human molecular genetics	2017	null	EAS	133
4	BST1	Q10588	BST1	Brain	psychiatric disorder	15717321	rs3213710	NA	Estimated SE	3.46e-14	1.28e-07	28031287	Human molecular genetics	2017	null	EAS	133
4	BST1	Q10588	BST1	Brain	psychiatric disorder	15737937	rs4538475	NA	Estimated SE	1.29e-21	1.44e-14	28031287	Human molecular genetics	2017	null	EAS	133
4	BST1	Q10588	BST1	Brain	psychiatric disorder	15712787	rs4541502	NA	Estimated SE	1.13e-13	3.43e-07	28031287	Human molecular genetics	2017	null	EAS	133
4	BST1	Q10588	BST1	Brain	psychiatric disorder	15738795	rs4698119	NA	Estimated SE	2.76e-18	1.81e-11	28031287	Human molecular genetics	2017	null	EAS	133
4	BST1	Q10588	BST1	Brain	psychiatric disorder	15737348	rs4698412	NA	Estimated SE	5.15e-20	4.14e-13	28031287	Human molecular genetics	2017	null	EAS	133
4	BST1	Q10588	BST1	Brain	psychiatric disorder	15738370	rs6835705	NA	Estimated SE	3.71e-20	3.06e-13	28031287	Human molecular genetics	2017	null	EAS	133
4	BST1	Q10588	BST1	Brain	psychiatric disorder	15742986	rs6852450	NA	Estimated SE	3.89e-17	2.28e-10	28031287	Human molecular genetics	2017	null	EAS	133
4	BST1	Q10588	BST1	Brain	psychiatric disorder	15724443	rs7688526	NA	Estimated SE	1.33e-16	7.62e-10	28031287	Human molecular genetics	2017	null	EAS	133
4	BST1	Q10588	BST1	Brain	psychiatric disorder	15755905	rs868763	NA	Estimated SE	5.24e-11	0.000107	28031287	Human molecular genetics	2017	null	EAS	133
4	BST1	Q10588	BST1	Brain	psychiatric disorder	15723526	rs9942275	NA	Estimated SE	2.17e-19	1.68e-12	28031287	Human molecular genetics	2017	null	EAS	133
